# Supplementary material for: Comparative Structural Modeling Suggests Distinct Signatures of Conformational Plasticity and Surface Physicochemistry in Phytoene Synthase and Dehydrosqualene Synthase
Source: Molecules. 2026 Jun 7;31(12):1995. doi: 10.3390/molecules31121995 (PMC13304436; doi:10.3390/molecules31121995)
Supplement: Supplementary file 1 [file molecules-31-01995-s001.zip]

Archive with 6 entries (6 files):
- Table_S1.xlsx
- Figure S1. Helices_Network.png
- Figure S2. amber_convergence_summary.png
- Figure S3. msa_stucture.png
- Figure S4. bfactor.jpeg
- Figure S5. confidence_visualization_model.png
