# Supplementary material for: Comparative Structural Modeling Suggests Distinct Signatures of Conformational Plasticity and Surface Physicochemistry in Phytoene Synthase and Dehydrosqualene Synthase
Source: Molecules. 2026 Jun 7;31(12):1995. doi: 10.3390/molecules31121995 (PMC13304436; doi:10.3390/molecules31121995)
Supplement: Supplementary file 1 [file molecules-31-01995-s001.zip › Table_S1.xlsx]

## Sheet: Table_S1
	System	Replica	Metric	Mean	Std	Min	Max	Median	CV (%)
	CrtM-FSPP	MD	RMSD	0.999518	0.0852086	0.72614	1.34924	0.998204	8.52497
	CrtM-FSPP	MD2	RMSD	1.13272	0.105765	0.817338	1.57806	1.12326	9.33722
	CrtM-FSPP	MD3	RMSD	1.18306	0.149434	0.811432	1.65774	1.17977	12.6312
	CrtM-FSPP	MD	Rg	19.6866	0.0537095	19.4923	19.9051	19.6862	0.272823
	CrtM-FSPP	MD2	Rg	19.8319	0.0607038	19.6512	20.1275	19.8289	0.306092
	CrtM-FSPP	MD3	Rg	19.8708	0.0793341	19.5897	20.118	19.8773	0.39925
	CrtM-GGPP	MD	RMSD	0.91751	0.110594	0.633094	1.36864	0.908876	12.0538
	CrtM-GGPP	MD2	RMSD	1.06174	0.0851634	0.834664	1.46586	1.05238	8.0211
	CrtM-GGPP	MD3	RMSD	1.0507	0.102087	0.726748	1.4418	1.04185	9.71612
	CrtM-GGPP	MD	Rg	19.7837	0.0690426	19.5577	20.0475	19.7834	0.348987
	CrtM-GGPP	MD2	Rg	19.7262	0.067728	19.4721	20.0193	19.725	0.343341
	CrtM-GGPP	MD3	Rg	19.7597	0.056352	19.5297	20.0031	19.7585	0.285186
	PSY-FSPP	MD	RMSD	1.25449	0.184271	0.820472	2.14436	1.23059	14.689
	PSY-FSPP	MD2	RMSD	1.3038	0.236402	0.833646	2.09012	1.24701	18.1319
	PSY-FSPP	MD3	RMSD	1.34859	0.206802	0.840804	2.11413	1.33075	15.3347
	PSY-FSPP	MD	Rg	19.8543	0.0660119	19.6174	20.1028	19.8539	0.332482
	PSY-FSPP	MD2	Rg	19.8107	0.0705665	19.5982	20.0666	19.8066	0.356204
	PSY-FSPP	MD3	Rg	19.8766	0.117761	19.5655	20.3174	19.8604	0.59246
	PSY-GGPP	MD	RMSD	1.11431	0.135621	0.66457	1.6876	1.10118	12.1708
	PSY-GGPP	MD2	RMSD	1.49019	0.267107	0.734173	2.20435	1.51801	17.9244
	PSY-GGPP	MD3	RMSD	1.06414	0.147343	0.697287	1.64286	1.04884	13.8462
	PSY-GGPP	MD	Rg	19.8673	0.0805202	19.661	20.1615	19.8581	0.40529
	PSY-GGPP	MD2	Rg	19.969	0.0663481	19.7417	20.3092	19.9686	0.332256
	PSY-GGPP	MD3	Rg	19.8935	0.0784853	19.6468	20.2114	19.8873	0.394528

## Sheet: Sheet1
CrtM-FSPP	MD	rmsf	RMSF_CA	0.585573	0.201783	0.0126115	0.305789	1.53114	0.531416	34.4591
CrtM-FSPP	MD2	rmsf	RMSF_CA	0.676525	0.25999	0.0162494	0.336569	1.9972	0.638187	38.4302
CrtM-FSPP	MD3	rmsf	RMSF_CA	0.77534	0.242158	0.0151348	0.37091	1.81663	0.739801	31.2324
CrtM-GGPP	MD	rmsf	RMSF_CA	0.613348	0.189571	0.0118482	0.340379	1.33453	0.562345	30.9076
CrtM-GGPP	MD2	rmsf	RMSF_CA	0.633934	0.220341	0.0137713	0.339211	1.99051	0.585862	34.7578
CrtM-GGPP	MD3	rmsf	RMSF_CA	0.637546	0.209501	0.0130938	0.378571	1.90209	0.569172	32.8604
PSY-FSPP	MD	rmsf	RMSF_CA	0.725107	0.41629	0.0253346	0.342447	3.99808	0.630991	57.4109
PSY-FSPP	MD2	rmsf	RMSF_CA	0.716406	0.547053	0.0332926	0.331602	6.33321	0.591969	76.3608
PSY-FSPP	MD3	rmsf	RMSF_CA	0.772652	0.405645	0.0246868	0.385775	3.83984	0.668022	52.5003
PSY-GGPP	MD	rmsf	RMSF_CA	0.693505	0.41593	0.0253127	0.359994	4.25806	0.593235	59.975
PSY-GGPP	MD2	rmsf	RMSF_CA	0.80245	0.597193	0.036344	0.400689	5.42707	0.646837	74.4213
PSY-GGPP	MD3	rmsf	RMSF_CA	0.657439	0.354349	0.021565	0.340046	2.74152	0.568272	53.8983
